# Supplementary material for: OptEnvelope: A target point guided method for growth-coupled production using knockouts
Source: PLoS One. 2023 Nov 16;18(11):e0294313. doi: 10.1371/journal.pone.0294313 (PMC10653430; doi:10.1371/journal.pone.0294313)
Supplement: S1 Table — (XLSX) [file pone.0294313.s001.xlsx]

## Sheet: Table S1 - Abbreviations
	Full names of reactions mentioned in the Table 1
BiGG ID	Name
2HBt2	2 hydroxybutyrate cotransport with proton
2PHETOHt	2 phenylethanol reversible transport
3C3HMPt	2 Isopropylmalate transport diffusion
3MOBDC	3 Methyl 2 oxobutanoate decarboxylase
3MOPDC	3 Methyl 2 oxopentanoate decarboxylase
3MOPt	3mop reversible trasport
3MOPtm	3 Methyl 2 oxopentanoate transport diffusion mitochondrial
4MOPDC	4 Methyl 2 oxopentanoate decarboxylase
ABUTt2r	4 aminobutyrate reversible transport in via proton symport
ACALDt	Acetaldehyde reversible transport
ACALDtm	Acetaldehyde mitochondrial diffusion
ACOAHim	Acetyl CoA hydrolase mitochondrial irreversible
ACt2r	Acetate reversible transport via proton symport
AKGt2r	2 oxoglutarate reversible transport via symport
ALAt2r	L alanine reversible transport via proton symport
ALDD2xm	Aldehyde dehydrogenase acetylaldehyde NAD mitochondrial
AMPDA	Adenosine monophosphate deaminase
ARGt2r	L arganine reversible transport via proton symport
ASPt2r	L aspartate reversible transport via proton symport
ASPTA	Aspartate transaminase
ATPS4r	ATP synthase (four protons for one ATP)
BTDD_RR	R R butanediol dehydrogenase
C22STDS	C 22 sterol desaturase NADP
CITt2r	Citrate reversible transport via symport
CO2t	CO2 transporter via diffusion
CYSt2r	L cysteine reversible transport via proton symport
CYSTL	Cystathionine b-lyase
CYTBO3	Cytochrome oxidase bo3 (ubiquinol-8: 2.5 protons)
DTTPt	DTTP reversible uniport
DURIPP	Deoxyuridine phosphorylase
EPISTt	Episterol reversible transport
ERGSTt	Ergosterol reversible transport
ETOHt	Ethanol reversible transport
ETOHt2r	Ethanol reversible transport via proton symport
F6PA	Fructose 6-phosphate aldolase
FECOSTt	Fecosterol reversible transport
FORt	Formate transport via diffusion
FUMt2r	Fumarate reversible transport via symport
GLCDe	Glucose dehydrogenase (ubiquinone-8 as acceptor)
GLCpts	D-glucose transport via PEP:Pyr PTS
GLNt2r	L glutamine reversible transport via proton symport
GLUDxi	Glutamate dehydrogenase NAD
GLUDy	Glutamate dehydrogenase (NADP)
GLUSx	Glutamate synthase NADH2
GLUt2r	L glutamate transport via proton symport reversible
GLYC3Ptm	Glycerol 3 phosphate shuttle
GLYCDy	Glycerol dehydrogenase NADP dependent
GLYCL	Glycine Cleavage System
GLYt2r	Glycine reversible transport via proton symport
GNK	Gluconokinase
HISt2r	L histidine reversible transport via proton symport
HXANt2r	Hypoxanthine reversible transport via proton symport
IBUTOHt	Isobutyl alcohol transport extracellular
ICL	Isocitrate lyase
ILEt2r	L isoleucine reversible transport via proton symport
ILETA	Isoleucine transaminase
L_LACt2r	L lactate reversible transport via proton symport
LANOSTt	Lanosterol reversible transport
LDH_D	D-lactate dehydrogenase
LEUt2r	L leucine reversible transport via proton symport
LNS14DM	Cytochrome P450 lanosterol 14 alpha demethylase NADP
LYSt2r	L lysine reversible transport via proton symport
MALt2r	L malate reversible transport via proton symport
MDH	Malate dehydrogenase
MDHm	Malate dehydrogenase mitochondrial
ME1m	Malic enzyme NAD mitochondrial
ME2m	Malic enzyme NADP mitochondrial
METt2r	L methionine reversible transport via proton symport
MGSA	Methylglyoxal synthase
MTHFD	Methylenetetrahydrofolate dehydrogenase (NADP)
MTHFD_1	Methylenetetrahydrofolate dehydrogenase (NADP)
NADH2_u6cm	NADH dehydrogenase cytosolicmitochondrial
NADH6	NADH dehydrogenase (ubiquinone-8 & 3.5 protons)
NADPPPSm	NADP phosphatase
NTD7	5'-nucleotidase (AMP)
OAAt	Oxaloacetate transport
OAAt2m	Oxaloacetate transport mitochondrial
OBDHm	2 Oxobutanoate dehydrogenase
ORNt2r	Orntithine reversible transport in via proton symport
PAPt	PAP reversible uniport
PDH	Pyruvate dehydrogenase
PFK	Phosphofructokinase
PFL	Pyruvate formate lyase
PGL	6-phosphogluconolactonase
PGM	Phosphoglycerate mutase
PHEt2r	L phenylalanine reversible transport via proton symport
PNTOt2	Pantothenate reversible transport via proton symport
PPM	Phosphopentomutase
PROt2r	L proline reversible transport via proton symport
PROtm	L proline transport mitochondrial
PSP_L	Phosphoserine phosphatase (L-serine)
PTRCtex2	Putrescine excretion cytosol to extracellular
PUNP1	Purine-nucleoside phosphorylase (Adenosine)
PUNP1m	Purine nucleoside phosphorylase Adenosine mitochondrial
PUNP5	Purine-nucleoside phosphorylase (Inosine)
PYRt	Pyruvate exchange diffusion
PYRt2	Pyruvate transport in via proton symport
SBTR	D sorbitol reductase
SERD_L	L-serine deaminase
SERt2r	L serine reversible transport via proton symport
SUCCt2r	Succinate transport via proton symport
SUCD2_u6m	Succinate dehydrogenase ubiquinone 6 mitochondrial
SUCD3_u6m	Succinate dehydrogenase ubiquinone 6 mitochondrial
SUCD4	Succinate dehyrdogenase
SUCOAS	Succinyl-CoA synthetase (ADP-forming)
THFATm	Tetrahydrofolate aminomethyltransferase mitochondrial
THRA	Threonine aldolase
THRt2r	L threonine reversible transport via proton symport
TKT1	Transketolase
TKT2	Transketolase
TRPO2	L Tryptophanoxygen 2 3 oxidoreductase decyclizing
TTDCAtr	Fatty acid transport
TYRNFT	L tyrosine N formyltransferase
TYRt2r	L tyrosine reversible transport via proton symport
UNK3	2-keto-4-methylthiobutyrate transamination
VALt2m	Valine reversible mitochondrial transport via proton symport
VALt2r	L valine reversible transport via proton symport
XANt	Xanthine reversible transport
ZYMSTt	Zymosterol reversible transport
