# Supplementary material for: OptEnvelope: A target point guided method for growth-coupled production using knockouts
Source: PLoS One. 2023 Nov 16;18(11):e0294313. doi: 10.1371/journal.pone.0294313 (PMC10653430; doi:10.1371/journal.pone.0294313)
Supplement: S2 Table — (XLSX) [file pone.0294313.s002.xlsx]

## Sheet: Table S2 - KO predictions
	S2 Table: the list of candidate reactions for knockout for subsection 3.3.
Acetate		Glycerol		Succinate		Ethanol
E.coli	S.cere	E.coli	S.cere	E.coli	S.cere	E.coli	S.cere
GLCDe	2HBt2	-	ACtm	CITL	ACOAHim	FORt	GLUSx
MTHFD_1	3C3HMPt		BTDt_RR	ETOHt2r	C22STDS	FUM	GLYCDy
F6PA	3MOBDC		ETOHt	GLCpts	CYSTL	GLCpts	GLYCt
PGL	3MOPDC		GLUDxi	GLUDy	GLUDxi	LDH_D	ME2m
PFK	3MOPt		H2Ot	LDH_D	IBUTOHt	PTAr	O2tm
SUCCt2r	4MOPDC		MTHFD	LEUt2r	ICL	PYRt2r	SUCCt2r
SUCD4	ACALDt		SBTR	PTAr	ILETA	THD2
AKGt2r	ACOAHim			PYRt2r	LNS14DM	TKT2
	ALAt2r			VALt2r	ME1m
	ALAtmi				NADPPPSm
	ALDD2xm				OAAt
	AMPDA				OBDHm
	ARGt2r				PYRt
	ASPt2r				PROtm
	BTDt_RR				SBTR
	ETOHt				THFATm
	GLUDxi				TKT1
	GLYt2r				THRA
	HISt2r				SERD_L
	HXANt2r				2HBt2
	HXPRT				ACALDt
	ILEt2r				ACALDtm
	ILEtmi				AKGt2r
	INSK				ALAt2r
	LEUt2r				BTDD_RR
	MDH				ASPTA
	METt2r				ASPt2r
	MGSA				3MOPtm
	MTHFD				CO2t
	NDPK4				CITt2r
	OAAt				CYSt2r
	OAAt2m				DTTPt
	ORNt2r				EPISTt
	PROt2r				GLYt2r
	PROtm				FECOSTt
	PSP_L				HISt2r
	PTPATi				ILEt2r
	PTRCtex2				LEUt2r
	PUNP3				FORt
	PYRt				LYSt2r
	RBK				MALt2r
	SBTR				L_LACt2r
	SERAT				MTHFD
	SERt2r				METt2r
	SO3ti				FUMt2r
	SUCCt2r				ORNt2r
	SUCD2_u6m				PNTOt2
	SUCD3_u6m				PROt2r
	THRt2r				SERt2r
	TKT1				THRt2r
	TMDPP				VALt2r
	TRPO2				ZYMSTt
	TTDCAtr				PUNP1
	UNK3
	UREA2t2
	UREASE
	VALt2r
	XANt
	THRt2r
	VALt2r
	XANt
	TTDCAtr
	TYRt2r
	ZYMSTt
	PUNP1
	PUNP1m
	PUNP5
